# Supplementary material for: RNA-Seq Identification of Cd Responsive Transporters Provides Insights into the Association of Oxidation Resistance and Cd Accumulation in Cucumis sativus L
Source: Antioxidants (Basel). 2021 Dec 10;10(12):1973. doi: 10.3390/antiox10121973 (PMC8750378; doi:10.3390/antiox10121973)
Supplement: Supplementary file 1 [file antioxidants-10-01973-s001.zip]

Archive with 1 entries (1 files):
- antioxidants-1446689-supplementary.pdf
